# Supplementary material for: Distribution, composition and functions of gelatinous tissues in deep-sea fishes
Source: R Soc Open Sci. 2017 Dec 6;4(12):171063. doi: 10.1098/rsos.171063 (PMC5750012; doi:10.1098/rsos.171063)
Supplement: Supplementary Table 2 [file rsos171063supp2.xlsx]

## Sheet: Sheet1
Distribution, composition, and functions of gelatinous tissues in deep-sea fishes
Gerringer, Mackenzie E., Drazen, Jeffrey C., Linley, Thomas D., Summers, Adam P., Jamieson, Alan J., Yancey, Paul H.
Royal Society Open Science
Supplmentary Table 2. Depth ranges for representative taxa. Ranges taken from FishBase (Froese & Pauly, 2017).
Species	Gelatinous Tissues?	Minimum Depth (m)	Maximum Depth (m)	Mid Depth (m)	Family	Order
Acantholumpenus mackayi	no	0	200	100	Stichaeidae	Perciformes
Amblyeleotris fasciata	no	4	20	12	Gobiidae	Perciformes
Anisarchus medius	no	30	100	65	Stichaeidae	Perciformes
Antimora microlepis	no	175	3048	1611.5	Moridae	Gadiformes
Antimora rostrata	no	1300	2500	1900	Moridae	Gadiformes
Aptocyclus ventricosus	no	612	1700	1156	Cyclopteridae	Scorpaeniformes
Arctogadus glacialis	no	0	1000	500	Gadidae	Gadiformes
Ateleopus japonicus	yes	140	600	370	Ateleopodidae	Ateleopodiformes
Atheresthes stomias	no	18	950	484	Pleuronectidae	Pleuronectformes
Bassozetus zenkevitchi	no	0	6930	3465	Ophidiidae	Ophidiiformes
Bathylagoides wesethi	no	25	1130	577.5	Bathylagidae	Argentiniformes
Bothrocara brunneum	yes	129	2570	1349.5	Zoarcidae	Perciformes
Brotula barbata	no	50	300	175	Ophidiidae	Ophidiiformes
Callionymus filamentosus	no	5	100	52.5	Callionymidae	Perciformes
Careproctus canus	yes	244	434	339	Liparidae	Scorpaeniformes
Careproctus furcellus	yes	98	1270	684	Liparidae	Scorpaeniformes
Careproctus georgianus	yes	85	285	185	Liparidae	Scorpaeniformes
Careproctus melanurus	yes	89	2286	1187.5	Liparidae	Scorpaeniformes
Chauliodus macouni	yes	25	4390	2207.5	Stomiidae	Stomiiformes
Chauliodus sloani	no	494	1000	747	Stomiidae	Stomiiformes
Coelorinchus fasciatus	no	400	800	600	Macrouridae	Gadiformes
Citharichthys spilopterus	no	0	75	37.5	Paralichthyidae	Pleuronectformes
Coryphaenoides acrolepis	no	900	1300	1100	Macrouridae	Gadiformes
Coryphaenoides armatus	no	282	5180	2731	Macrouridae	Gadiformes
Coryphaenoides carapinus	no	384	5610	2997	Macrouridae	Gadiformes
Coryphaenoides ferrieri	no	2525	3931	3228	Macrouridae	Gadiformes
Coryphaenoides filifer	no	1285	2904	2094.5	Macrouridae	Gadiformes
Coryphaenoides guentheri	no	831	2830	1830.5	Macrouridae	Gadiformes
Coryphaenoides leptolepis	no	1900	3700	2800	Macrouridae	Gadiformes
Coryphaenoides mediterraneus	no	1000	4262	2631	Macrouridae	Gadiformes
Coryphaenoides yaquinae	yes	3400	5800	4600	Macrouridae	Gadiformes
Coryphaneoides rupestris	no	400	1200	800	Macrouridae	Gadiformes
Cyclopsetta panamensis	no	0	50	25	Paralichthyidae	Pleuronectformes
Cyclopteropsis lindbergi	no	20	200	110	Cyclopteridae	Scorpaeniformes
Cyclopterus lumpus	yes	50	868	459	Cyclopteridae	Scorpaeniformes
Embassichthys bathybius	yes	41	1800	920.5	Pleuronectidae	Pleuronectformes
Eptatretus cirrhatus	no	40	700	370	Myxinidae	Myxiniformes
Eptatretus deani	no	103	2743	1423	Myxinidae	Myxiniformes
Ernogrammus hexagrammus	no	0	142	71	Stichaeidae	Perciformes
Eumicrotremus andriashevi	no	20	83	51.5	Cyclopteridae	Scorpaeniformes
Eumicrotremus asperrimus	no	20	900	460	Cyclopteridae	Scorpaeniformes
Eumicrotremus derjugini	no	50	930	490	Cyclopteridae	Scorpaeniformes
Eumicrotremus orbis	no	0	575	287.5	Cyclopteridae	Scorpaeniformes
Eumicrotremus taranetzi	no	0	7	3.5	Cyclopteridae	Scorpaeniformes
Eurypharynx pelecanoides	yes	1200	1400	1300	Eurypharyngidae	Saccopharyngiformes
Gadella imberbis	no	200	800	500	Moridae	Gadiformes
Gadomus longifilis	no	630	2165	1397.5	Macrouridae	Gadiformes
Gadus chalcogrammus	no	183	1280	731.5	Gadidae	Gadiformes
Genypterus brasiliensis	no	60	200	130	Ophidiidae	Ophidiiformes
Glyptocephalus stelleri	no	15	800	407.5	Pleuronectidae	Pleuronectformes
Gnatholepis scapulostigma	no	2	20	11	Gobiidae	Perciformes
Guttigadus latifrons	no	770	1875	1322.5	Moridae	Gadiformes
Hexagrammos octogrammus	no	0	200	100	Hexagrammidae	Scorpaeniformes
Hippoglossina stomata	no	30	137	83.5	Paralichthyidae	Pleuronectformes
Hippoglossoides dubius	no	10	600	305	Pleuronectidae	Pleuronectformes
Hippoglossoides platessoides	no	90	250	170	Pleuronectidae	Pleuronectformes
Hippoglossoides robustus	no	0	150	75	Pleuronectidae	Pleuronectformes
Hippoglossus hippoglossus	no	50	2000	1025	Pleuronectidae	Pleuronectformes
Hygophum proximum	no	0	1000	500	Myctophidae	Myctophiformes
Isopsetta isolepis	no	20	425	222.5	Pleuronectidae	Pleuronectformes
Istigobius rigillus	no	0	30	15	Gobiidae	Perciformes
Lampadena urophaos	no	50	1000	525	Myctophidae	Myctophiformes
Lamprogrammus niger	no	741	1500	1120.5	Ophidiidae	Ophidiiformes
Lepidion capensis	no	457	1152	804.5	Moridae	Gadiformes
Leptoclinus maculatus	no	2	607	304.5	Stichaeidae	Perciformes
Lethotremus awae	no	0	20	10	Cyclopteridae	Scorpaeniformes
Lethotremus muticus	no	58	330	194	Cyclopteridae	Scorpaeniformes
Leuroglossus schmidti	no	394	1800	1097	Bathylagidae	Argentiniformes
Liparis dennyi	no	73	223	148	Liparidae	Scorpaeniformes
Liparis fabricii	no	12	1800	906	Liparidae	Scorpaeniformes
Liparis fucensis	no	225	388	306.5	Liparidae	Scorpaeniformes
Liparis gibbus	no	100	200	150	Liparidae	Scorpaeniformes
Liparis liparis	no	1	300	150.5	Liparidae	Scorpaeniformes
Liparis pulchellus	no	9	183	96	Liparidae	Scorpaeniformes
Liparis rutteri	no	0	73	36.5	Liparidae	Scorpaeniformes
Liparis tanakae	no	50	121	85.5	Liparidae	Scorpaeniformes
Lipariscus nanus	no	0	910	455	Liparidae	Scorpaeniformes
Lophius americanus	no	0	668	334	Lophiidae	Lophiiformes
Lophius piscatorius	no	20	1000	510	Lophiidae	Lophiiformes
Lumpenus sagitta	no	0	425	212.5	Stichaeidae	Perciformes
Lycenchelys crotalinus	no	200	2816	1508	Zoarcidae	Perciformes
Lycodes raridens	no	10	400	205	Zoarcidae	Perciformes
Macrourus holotrachys	no	300	1400	850	Macrouridae	Gadiformes
Macrourus whitsoni	no	600	1500	1050	Macrouridae	Gadiformes
Malacocephalus laevis	no	300	750	525	Macrouridae	Gadiformes
Melanocetus johnsonii	yes	100	1500	800	Melanocetidae	Lophiiformes
Melanogrammus aeglefinus	no	10	200	105	Gadidae	Gadiformes
Microstomus pacificus	yes	10	1370	690	Pleuronectidae	Pleuronectformes
Myctophum selenops	no	40	500	270	Myctophidae	Myctophiformes
Myxine glutinosa	no	30	1200	615	Myxinidae	Myxiniformes
Nectoliparis pelagicus	yes	0	238	119	Liparidae	Scorpaeniformes
Neobythites sivicola	no	25	249	137	Ophidiidae	Ophidiiformes
Nezumia sclerorhynchus	no	450	730	590	Macrouridae	Gadiformes
Ophidion holbrookii	no	0	75	37.5	Ophidiidae	Ophidiiformes
Ophidion scrippsae	no	0	110	55	Ophidiidae	Ophidiiformes
Opisthocentrus ocellatus	no	0	335	167.5	Stichaeidae	Perciformes
Paralichthys lethostigma	no	0	43	21.5	Paralichthyidae	Pleuronectformes
Paralichthys squamilentus	no	1	230	115.5	Paralichthyidae	Pleuronectformes
Paraliparis dactylosus	no	541	1000	770.5	Liparidae	Scorpaeniformes
Paraliparis rosaceus	no	1050	3358	2204	Liparidae	Scorpaeniformes
Parophrys vetulus	no	0	550	275	Pleuronectidae	Pleuronectformes
Pholidapus dybowskii	no	0	146	73	Stichaeidae	Perciformes
Physiculus natalensis	no	433	500	466.5	Moridae	Gadiformes
Physiculus rastrelliger	no	183	366	274.5	Moridae	Gadiformes
Pleuronectes quadrituburculatus	no	0	600	300	Pleuronectidae	Pleuronectformes
Pleuronichthys decurrens	no	8	533	270.5	Pleuronectidae	Pleuronectformes
Pseudorhombus elevatus	no	7	200	103.5	Paralichthyidae	Pleuronectformes
Raneya brasiliensis	no	40	150	95	Ophidiidae	Ophidiiformes
Scopelopsis multipunctatus	no	3	2000	1001.5	Myctophidae	Myctophiformes
Selachophidium guentheri	no	200	400	300	Ophidiidae	Ophidiiformes
Spectrunculus grandis	yes	800	4300	2550	Ophidiidae	Ophidiiformes
Stichaeus ochriamkini	no	14	99	56.5	Stichaeidae	Perciformes
Symbolophorus californiensis	no	557	1497	1027	Myctophidae	Myctophiformes
Tactostoma macropus	yes	30	2000	1015	Stomiidae	Stomiiformes
Thryssa kammalensis	no	1	20	10.5	Engraulidae	Clupeiformes
Trachyrincus scabrus	no	395	1700	1047.5	Macrouridae	Gadiformes
